# Supplementary material for: Genomic Patterns are Associated with Different Sequelae of Patients with Long‐Term COVID‐19
Source: Adv Sci (Weinh). 2024 Dec 31;12(8):2407342. doi: 10.1002/advs.202407342 (PMC11848565; doi:10.1002/advs.202407342)
Supplement: Supplementary file 2 — Supporting Information [file ADVS-12-2407342-s001.xlsx]

## Sheet: clinic
name	Virus_type	BMI	BMI_type	Sex	Blood_type	sample	brain fog	muscle aches	taste loss	palpitations	viral diabetes	reproductive disorders	diarrhea	smell loss
S1	BA.5.2	<18.5	I	male	O	S1_sample	yes	yes	yes	yes	yes	yes	yes	no
S10	BA.5.2	24-28	III	male	A	S10_sample	no	yes	no	yes	yes	yes	yes	yes
S11	BF.7	18.5-24	II	female	O	S11_sample	yes	yes	yes	yes	yes	yes	yes	yes
S12	BF.7	24-28	III	female	A	S12_sample	yes	yes	yes	no	yes	yes	yes	yes
S13	BF.7	<18.5	I	male	AB	S13_sample	yes	yes	yes	yes	yes	yes	yes	yes
S14	BA.5.2	18.5-24	II	female	B	S14_sample	yes	no	no	yes	yes	yes	yes	yes
S15	BA.5.2	18.5-24	II	male	O	S15_sample	yes	no	no	yes	yes	yes	yes	yes
S16	BF.7	24-28	III	female	O	S16_sample	no	no	yes	yes	yes	yes	yes	yes
S17	BF.7	<18.5	I	female	A	S17_sample	yes	yes	yes	no	yes	yes	yes	yes
S18	BF.7	24-28	III	female	A	S18_sample	yes	yes	no	yes	yes	yes	yes	yes
S19	BF.7	18.5-24	II	male	B	S19_sample	yes	yes	no	yes	yes	yes	yes	yes
S2	BA.5.2	18.5-24	II	female	A	S2_sample	no	yes	yes	yes	yes	yes	yes	yes
S20	BA.5.2	18.5-24	II	male	B	S20_sample	yes	yes	no	no	yes	yes	no	yes
S21	BA.5.2	<18.5	I	male	O	S21_sample	no	yes	yes	yes	no	yes	yes	yes
S22	BA.5.2	18.5-24	II	male	B	S22_sample	no	yes	no	no	yes	no	no	yes
S23	BF.7	24-28	III	female	B	S23_sample	no	yes	yes	yes	no	yes	yes	yes
S24	BF.7	24-28	III	male	O	S24_sample	yes	no	yes	no	yes	yes	yes	no
S25	BA.5.2	18.5-24	II	male	B	S25_sample	no	no	no	no	no	yes	no	no
S26	BA.5.2	24-28	III	female	O	S26_sample	no	yes	no	yes	no	yes	yes	no
S27	BA.5.2	>28	IV	male	AB	S27_sample	no	no	no	yes	no	yes	yes	no
S28	BF.7	24-28	III	female	O	S28_sample	no	yes	yes	no	yes	yes	yes	yes
S29	BF.7	<18.5	I	female	B	S29_sample	no	no	yes	yes	no	yes	yes	no
S3	BA.5.2	18.5-24	II	male	O	S3_sample	no	no	no	yes	no	no	yes	no
S30	BF.7	24-28	III	male	AB	S30_sample	no	yes	yes	no	yes	yes	yes	yes
S31	BF.7	>28	IV	male	A	S31_sample	yes	no	yes	yes	yes	yes	yes	yes
S32	BA.5.2	24-28	III	male	O	S32_sample	yes	yes	yes	no	yes	yes	yes	yes
S33	BF.7	>28	IV	female	AB	S33_sample	yes	no	no	yes	yes	yes	yes	no
S34	BF.7	24-28	III	male	A	S34_sample	no	no	yes	no	yes	yes	yes	yes
S35	BA.5.2	24-28	III	male	B	S35_sample	yes	yes	yes	yes	yes	yes	yes	no
S36	BA.5.2	24-28	III	male	AB	S36_sample	yes	yes	yes	yes	yes	yes	yes	yes
S37	BF.7	>28	IV	female	A	S37_sample	yes	yes	yes	yes	yes	yes	yes	yes
S38	BA.5.2	18.5-24	II	female	O	S38_sample	no	no	yes	no	no	yes	yes	yes
S39	BF.7	>28	IV	female	A	S39_sample	yes	yes	yes	yes	yes	yes	yes	no
S4	BA.5.2	<18.5	I	male	B	S4_sample	yes	yes	no	no	yes	no	yes	yes
S40	BF.7	>28	IV	female	B	S40_sample	yes	no	yes	no	yes	yes	no	yes
S41	BA.5.2	24-28	III	male	AB	S41_sample	no	no	yes	yes	yes	no	no	yes
S42	BF.7	<18.5	I	female	B	S42_sample	no	yes	yes	no	no	yes	yes	yes
S43	BA.5.2	<18.5	I	male	AB	S43_sample	no	no	yes	yes	yes	yes	yes	yes
S44	BF.7	<18.5	I	female	O	S44_sample	yes	no	no	yes	yes	yes	yes	no
S45	BF.7	<18.5	I	male	O	S45_sample	yes	no	yes	yes	yes	yes	yes	yes
S46	BF.7	>28	IV	male	O	S46_sample	yes	yes	no	no	yes	no	yes	yes
S47	BF.7	>28	IV	male	O	S47_sample	no	yes	no	yes	yes	yes	no	yes
S48	BF.7	24-28	III	female	A	S48_sample	yes	no	yes	yes	yes	yes	yes	yes
S49	BA.5.2	24-28	III	female	AB	S49_sample	no	yes	yes	no	yes	yes	no	yes
S5	BF.7	24-28	III	male	A	S5_sample	no	yes	yes	yes	no	yes	yes	no
S50	BF.7	24-28	III	male	B	S50_sample	no	no	yes	yes	no	no	no	no
S51	BF.7	24-28	III	female	O	S51_sample	no	yes	yes	yes	no	no	no	yes
S52	BF.7	24-28	III	female	O	S52_sample	yes	yes	no	yes	yes	yes	yes	yes
S53	BA.5.2	24-28	III	male	B	S53_sample	yes	yes	no	yes	yes	no	no	yes
S54	BA.5.2	>28	IV	female	O	S54_sample	yes	yes	no	yes	yes	yes	yes	yes
S55	BA.5.2	18.5-24	II	female	B	S55_sample	no	yes	yes	yes	yes	yes	yes	no
S56	BF.7	18.5-24	II	female	A	S56_sample	no	yes	yes	no	yes	yes	yes	yes
S57	BF.7	18.5-24	II	male	A	S57_sample	yes	yes	yes	no	yes	yes	yes	yes
S58	BA.5.2	24-28	III	female	B	S58_sample	no	no	yes	yes	no	yes	yes	yes
S59	BF.7	24-28	III	female	O	S59_sample	no	yes	yes	yes	yes	no	no	yes
S6	BA.5.2	18.5-24	II	male	O	S6_sample	no	yes	no	no	yes	yes	yes	yes
S60	BA.5.2	18.5-24	II	male	B	S60_sample	yes	yes	yes	no	yes	yes	yes	yes
S61	BA.5.2	24-28	III	male	A	S61_sample	no	yes	no	yes	yes	yes	yes	yes
S62	BF.7	24-28	III	male	B	S62_sample	yes	yes	yes	yes	yes	yes	yes	yes
S63	BF.7	18.5-24	II	male	A	S63_sample	no	yes	no	yes	yes	yes	yes	yes
S64	BF.7	<18.5	I	female	B	S64_sample	yes	no	yes	yes	yes	yes	yes	yes
S65	BA.5.2	<18.5	I	male	A	S65_sample	no	no	no	yes	no	no	yes	no
S66	BF.7	24-28	III	female	O	S66_sample	yes	yes	yes	yes	yes	yes	yes	yes
S67	BF.7	<18.5	I	female	B	S67_sample	no	yes	yes	yes	yes	yes	yes	yes
S68	BA.5.2	18.5-24	II	male	A	S68_sample	no	yes	yes	yes	no	no	no	yes
S69	BA.5.2	>28	IV	male	A	S69_sample	yes	yes	yes	no	yes	yes	yes	yes
S7	BF.7	>28	IV	female	A	S7_sample	no	yes	no	yes	yes	no	yes	yes
S70	BA.5.2	<18.5	I	male	AB	S70_sample	no	yes	no	yes	yes	yes	yes	yes
S71	BF.7	<18.5	I	male	AB	S71_sample	yes	yes	yes	no	yes	yes	yes	yes
S72	BA.5.2	>28	IV	female	AB	S72_sample	yes	yes	no	yes	yes	yes	yes	yes
S73	BA.5.2	<18.5	I	female	A	S73_sample	yes	no	no	yes	yes	yes	yes	yes
S74	BF.7	>28	IV	male	A	S74_sample	yes	yes	no	yes	yes	yes	yes	no
S75	BA.5.2	>28	IV	female	O	S75_sample	yes	yes	no	no	yes	yes	no	yes
S76	BF.7	24-28	III	female	AB	S76_sample	yes	no	no	no	no	no	no	no
S77	BA.5.2	<18.5	I	female	AB	S77_sample	yes	no	yes	yes	yes	yes	yes	yes
S78	BA.5.2	24-28	III	male	O	S78_sample	yes	yes	yes	no	yes	yes	yes	no
S79	BF.7	>28	IV	male	A	S79_sample	yes	yes	yes	yes	yes	no	no	yes
S8	BA.5.2	<18.5	I	female	AB	S8_sample	yes	yes	no	yes	yes	yes	yes	yes
S80	BA.5.2	<18.5	I	male	AB	S80_sample	no	no	no	yes	yes	no	yes	no
S81	BA.5.2	<18.5	I	female	AB	S81_sample	yes	no	yes	yes	yes	yes	yes	yes
S82	BA.5.2	>28	IV	female	O	S82_sample	no	yes	yes	yes	yes	yes	yes	no
S83	BF.7	24-28	III	male	A	S83_sample	no	yes	no	yes	yes	yes	yes	yes
S84	BA.5.2	<18.5	I	male	O	S84_sample	yes	yes	no	yes	yes	yes	yes	yes
S85	BA.5.2	>28	IV	female	A	S85_sample	yes	yes	yes	yes	yes	yes	yes	yes
S86	BF.7	>28	IV	female	O	S86_sample	yes	no	yes	yes	yes	yes	yes	yes
S87	BF.7	>28	IV	female	A	S87_sample	no	no	no	yes	yes	yes	yes	no
S88	BA.5.2	24-28	III	male	O	S88_sample	yes	yes	yes	yes	yes	yes	yes	yes
S89	BA.5.2	24-28	III	female	O	S89_sample	no	yes	no	no	yes	yes	yes	yes
S9	BA.5.2	<18.5	I	female	B	S9_sample	yes	no	no	yes	yes	no	no	yes
S90	BA.5.2	>28	IV	male	O	S90_sample	no	no	yes	no	yes	yes	yes	yes
S91	BF.7	24-28	III	female	B	S91_sample	yes	yes	yes	yes	yes	yes	yes	yes
S92	BA.5.2	<18.5	I	male	AB	S92_sample	yes	no	yes	no	yes	yes	yes	yes
S93	BF.7	>28	IV	female	O	S93_sample	yes	yes	yes	no	yes	yes	yes	yes
S94	BA.5.2	<18.5	I	female	AB	S94_sample	no	no	yes	no	no	no	yes	yes
S95	BF.7	24-28	III	male	B	S95_sample	yes	yes	no	yes	yes	yes	yes	yes
S96	BF.7	24-28	III	female	O	S96_sample	no	no	yes	no	no	yes	yes	yes
S97	BF.7	>28	IV	male	A	S97_sample	yes	no	no	yes	yes	yes	yes	no
